# Supplementary material for: Antibodies Enhance the Suppressive Activity of Extracellular Vesicles in Mouse Delayed-Type Hypersensitivity
Source: Pharmaceuticals (Basel). 2021 Jul 27;14(8):734. doi: 10.3390/ph14080734 (PMC8398949; doi:10.3390/ph14080734)
Supplement: Supplementary file 1 [file pharmaceuticals-14-00734-s001.zip]

Archive with 1 entries (1 files):
- pharmaceuticals-1290398-supplementary.pdf
